# Supplementary material for: Improved Stability and Catalytic Efficiency of ω-Transaminase in Aqueous Mixture of Deep Eutectic Solvents
Source: Molecules. 2023 May 5;28(9):3895. doi: 10.3390/molecules28093895 (PMC10180074; doi:10.3390/molecules28093895)
Supplement: Supplementary file 1 [file molecules-28-03895-s001.zip]

Archive with 1 entries (1 files):
- molecules-2338054-supplementary.pdf
